# Supplementary material for: “To Be or Not to Be” a Conscientious Objector to Voluntary Abortion: An Italian Web-Survey of Healthcare Workers
Source: Medicina (Kaunas). 2024 Dec 2;60(12):1984. doi: 10.3390/medicina60121984 (PMC11728248; doi:10.3390/medicina60121984)
Supplement: Supplementary file 1 [file medicina-60-01984-s001.zip]

Archive with 1 entries (1 files):
- medicina-3263206-supplementary.pdf
